# Supplementary material for: Modulation of the Pol II CTD Phosphorylation Code by Rac1 and Cdc42 Small GTPases in Cultured Human Cancer Cells and Its Implication for Developing a Synthetic-Lethal Cancer Therapy
Source: Cells. 2020 Mar 4;9(3):621. doi: 10.3390/cells9030621 (PMC7140432; doi:10.3390/cells9030621)
Supplement: Supplementary file 1 [file cells-09-00621-s001.zip]

Archive with 4 entries (4 files):
- Figure S1_v2.pdf
- Figure S2.pdf
- Figure S3.pdf
- Figure S4_v2.pdf
